# Supplementary material for: Endothelin-1 signaling maintains glial progenitor proliferation in the postnatal subventricular zone
Source: Nat Commun. 2020 May 1;11:2138. doi: 10.1038/s41467-020-16028-8 (PMC7195367; doi:10.1038/s41467-020-16028-8)
Supplement: Supplementary file 4 — Source Data [file 41467_2020_16028_MOESM4_ESM.xlsx]

## Sheet: Figure 1
Figure 1a:	Expression of Edn1 and Ednrb in different brain regions of P7 WT mice
	Edn1					Ednrb
SVZ	0.8383	1.029	0.9399	1.232		0.9588	0.9541	1.0932
SCWM	1.3115	1.09	1.07	1.18		2.568	1.322	1.3
Cortex	0.3582	0.2344	0.5422	0.3344		0.1744	0.3266	0.2475	0.3035
Figure 1b:	Expression of Edn1 in mouse SVZ at different postnatal ages
	P1	P9	P18	P36
	1.076	0.757	0.961	0.996
	1.196	1	1.61	1.247
	1.224	1.039	1.37	1.132
	1.074	0.993
Figure 1c:	Expression of Ednrb in mouse SVZ at different postnatal ages
	P1	P9	P18	P36
	0.823	0.753	0.275	0.252
	0.853	0.877	0.369	0.199
	0.841	1.148	0.362	0.252
	0.781	1	0.389	0.257
Figure 1f:	% of GFAP+ cells that express ET-1 or Ednrb protein
	ET-1	Ednrb
	84.8	82.4
	94.4	100
	100	100
	87.5	100
	72.4	100
Figure 1g:	% of S100b+ cells that express ET-1 or Ednrb protein
	ET-1	Ednrb
	58.9	56.3
	77.7	81.8
	78.3	98
	72.9	100
	87.5	80
Figure 1j:	% of BLBP+ cells that express ET-1 or Ednrb protein
	ET-1	Ednrb
	75.1	56.4
	77.5	70.7
	80.8	61.9
	100	100
Figure 1k:	% of Sox2+ cells that express ET-1 or Ednrb protein
	ET-1	Ednrb
	64.7	56.6
	64	67
	99.1	73.2
	96	100
Figure 1n:	% of cell population that expresses ET-1 or Ednrb protein
	ET-1					Ednrb
Dcx+	2.1	4.1	5.1	5.8		8	13.4	8.3	14.3
Olig2+	9.4	30.6	10.6			53.3	84.2	86.2	65

## Sheet: Figure 2
Figure 2c:	VCAM1+ puncta per 10^6 um^3
	WT	ET1 cKO	Ednrb cKO
	190.84	148.89	134.71
	249.92	109.9	127.03
	257.01	118.16	135.88
			155.98
Figure 2e:	S100b+ cells per 10^6 um^3
	WT	ET1 cKO	Ednrb cKO
	28.31	28.09	31.14
	33.4	32.65	27.18
	38.33	16.37	26.99
	44.07	24.71	20.64
Figure 2f:	BLBP+ Sox2+ cells per 10^6 um^3
	WT	ET1 cKO	Ednrb cKO
	346.7	171.3	199.8
	314.3	165.94	191.9
	356.4	190.6	129.2
	275.8	192.2	247.5
	339.2		115.7
Figure 2g:	BLBP+ Brdu+ / BLBP+ (%)
	WT	ET1 cKO	Ednrb cKO
	20.64	6.89	8.53
	19.57	10.47	6.02
	17.71	12.7	7.1
		13.2	7.6
Figure 2i:	VCAM1+ GFAP+ cells per 10^6 um^3 (P28)
	WT	ET1 cKO	Ednrb cKO
	43.2841	15.8633	29.8918
	45.2284	40.7299	23.3895
	45.3781	36.7988	26.6487
	49.919	35.8518	20.6205
	46.268	37.5245

## Sheet: Figure 3
Figure 3c:	% of YFP+ cells in SVZ at P10
	WT					ET-1 cKO					Ednrb cKO
BLBP+	49.9	56.4	58.5			30.77	36.32	33.29	36.45		37.2	32.5	33.7	23.4
S100b+	1.9	4.3	2.1			2.04	3.92	3.24			1	4.1	4.8	2.4
Dcx+	38.4	27.6	30.9	30.9		43.64	53.19	45.17			54.6	61.1	60.9
Olig2+	9.7	8	7.5	5.2		7.66	6.53	6.25	8.22		6.3	15.5	8.4
Figure 3e:	Cells per 10^6 um^3 in the SVZ at P10
	WT						ET-1 cKO						Ednrb cKO
Pax6	779	859	817	811	587		802	867	788	843			850	757	912
Gsx2	224	186	283	175	190		233	174	216	198	269		112	200	242	267	219
Sp8	508	836	670	577	828		915	1115	1116	1115	1082		1146	1525	1537	1219	1008
Figure 3h:	YFP+ NeuN+ cells per 10^6 um^3 in the olfactory bulbs at P28
	WT	ET1 cKO	ETBR ko
	6.639	21.836	32.102
	8.675	19.077	23.596
	21.808	34.494	33.545
	11.03	29.593
	9.64

## Sheet: Figure 4
Figure 4c:	Read counts of stem and progenitor genes
	Control					ET-1 treated
Nes	35515.3	35862.1	38589.3	36597.2		39359.4	45377.1	42694.8	41518
Vcam1	1167.86	1137.79	1365.89	1033.7		1534.26	1916.41	1891.82	1441.36
Vim	119638	119018	119695	126618		149691	159450	157144	160753
Aldh1l1	26048.3	29504.1	30534.9	30681.9		29368.9	36777.4	35199.7	36362.7
Fgfr2	1458.41	1509.48	1538.82	1232.21		1700.34	1890.67	2029.95	1808.7
Lif	201.695	493.525	523.351	469.023		489.929	1136.76	1154.88	1344.79
Tnc	62433.9	87643	86313.3	83756.6		106667	137005	134678	151735
Ascl1	2531.77	2137.23	2104.83	2186.72		1771.66	1492.8	1466.77	1378.19
Hes6	1767.3	1505.35	1282.86	1614.84		1288.08	1025.23	1124.58	1153.45
Sox8	3832.21	3861.47	3303.89	3527.96		2532.68	2312.13	2179.65	2360.16
Figure 4d:	Read counts of Notch pathway genes
	Control					ET-1 treated
Jag1	1726.4	1858.46	1775.74	1799.98		2564.92	2728.22	2831.94	2658
Hey1	2073.37	2463.49	2611.42	2426.37		2597.16	3481.06	3409.38	3340.32
Figure 4e:	Expression of genes in SVZ neurospheres 6hrs after ET-1 treatment
	Control				ET-1 treated
Jag1	1.00574	1.01101	1.00016		1.9312	1.5098	1.41256
Notch1	1.02265	1.0056	1.01157		1.24931	1.6179	1.78196
Hes5	1.12572	1.01589	1.02194		1.59075	1.55542	1.50347
Figure 4f:	Expression of genes in SVZ of pups 6hrs after BQ788 injection
	Vehicle						BQ788
Jag1	1.097	1.077	0.846				0.759	0.717	0.426	0.655
Notch1	0.845	1.183	0.734	1.363			0.503	0.676	0.566	0.866	0.657	0.748	0.698
Hes5	0.869	1.15	0.808	0.791	1.564		0.649	0.71	0.579	0.813	0.558	0.84	0.742
Figure 4g:	Expression of genes in SVZ of pups at P7
	WT				ET-1 cKO
Jag1	0.889	0.859	1.31		0.626	0.454	0.343	0.317	0.49	0.418
Notch1	0.834	0.786	1.526		0.101	0.122	0.269	0.238	0.305	0.173
Hes5	0.911	0.709	1.547		0.04	0.137	0.374	0.246	0.195	0.14

## Sheet: Figure 5
Figure 5c:	Cells per 10^6 um^3 in the SVZ
	WT				ET-1 cKO
Olig2+ NG2+	15.7	19.1	12		5.7	6.9	5.3	4.7
Olig2+ Ki67+	18.8	22.7	17.8		5.7	5.4	5.5	3.3
Figure 5d:	Olig2+ Ki67+ / Olig2+ cells (%)
	WT	ET-1 cKO
	54.7	41.3
	53.3	36.4
	54.9	44.2
		37.6
Figure 5g:	Olig2+ NG2+ cells per 10^6 um^3 in the SVZ
	WT	Ednrb OPC-cKO
	32.5	24
	29.2	17.3
	29.5	19.9
		9.9
Figure 5h:	% of YFP+ population
	WT				Ednrb OPC-cKO
NG2	97.5	100	98.3		88.5	81	79.4	90.9
Ki67	35.2	45.8	24.8		27	9.6	14.9	6.3
Figure 5k:	Olig2+ NG2+ cells per 10^6 um^3
	Control	ET-1 treated
	17.85	49.89
	17.12	40.9
	16.62	36.13
Figure 5l:	Olig2+ NG2+ BrdU+ cells per 10^6 um^3
	Control	ET-1 treated
	10.69	30.04
	8.67	23.61
	9.9	20.53
Figure 5m:	Olig2+ Ki67+ / Olig2+ cells (%)
	Control	ET-1 treated
	37.98	41.29
	32.98	46.43
	38.02	39.62
	31.65	39.29
	31.58	38.98

## Sheet: Figure 6
Figure 6c:	z-score of upstream regulators
F2 (Thrombin)	2.491
HIF1A	2.443
EDN1	2.434
TGFB3	2.433
F2R (PAR1)	2.411
TGFB2	2.21
CREB1	2.111
MAP2K1	2
JNK	1.961
ERK	1.951
P38 MAPK	1.154
Figure 6h:	% of YFP+ cells in dorsal SVZ at P10 (RNAscope)
	WT				Ednrb cKO
S100b	14.99	11.81	10.13		26.44	32.17	36.11
Ust	27.61	25	12.5		54.2	58.33	55
Gsx1	59.92	57.14	63.21		32.5	43.65	33.33

## Sheet: Figure 7
Figure 7d:	% GFAP+ Sox2+ Ki67+ cells
	WT						ET-1 cKO
Saline	24.18	25.93	27.37	12.2	21.51		31.57	32.1	30.73	30.2	34.45
LPC	33.14	20.69	25.63	23.08			18.84	15.7	24.39
Figure 7e:	% Olig2+ Ki67+ cells
	WT						ET-1 cKO
Saline	18.75	33.33	22.14	20.69	25		31.38	36	39.13	40.74
LPC	34.44	30.51	25.56	23.08			24.66	21.37	29.04
Figure 7f:	Sp8+ Dcx+ cells per 10^6 um^3
	WT						ET-1 cKO
Saline	102.419	70.1311	73.6064	149.196	125.684		73.3272	93.5964	87.7689	42.7732
LPC	115.513	158.666	169.129	99.1964			132.792	95.7928	72.9983	134.793
Figure 7h:	% Jag1+ DAPI+ cells
	WT				ET-1 cKO
Saline	11.67	17.31	9.35		15.56	14.58	13.99	11.27
LPC	16.71	19.33	26.07		10.13	12.41	11.08	5.51
Figure 7i:	% Hes5+ DAPI+ cells
	WT				ET-1 cKO
Saline	37.97	27.28	30.87		38.54	25.38	32.46	25.44
LPC	42.4	43.5	53.43		28.53	15.16	18.94	14.17
Figure 7j:	% Gsx1+ Olig2+ cells
	WT				ET-1 cKO
Saline	0	0	0		0	0	0
LPC	25	25	37.5		7.7	0	0
Figure 7k:	%S100b+ Olig2+ cells
	WT				ET-1 cKO
Saline	57.1	50	50		100	75	50	83.3
LPC	33.3	33.3	22.2		71.4	71.4	57.1	60

## Sheet: Figure 8
Figure 8c:	ET1+ pixels per area
	Control	CARASAL
	4873	6998
	7245	5288
	8335	7097
	10293	5981
	11572	5401
	8863	5059
	7086	4295
	6216	5741
	4157	6879
	1857	4829
	6139	12481
	8641	12378
	10752	12688
	8295	13066
	8743	10983
	14810	15848
	10364	16657
	10053	16955
	8506	21870
	4289	8951
Figure 8f:	GFAP+ ET1+ cells per area
	Control	CARASAL
	19	9
	24	11
	31	15
	16	15
	16	14
	20	11
	11	10
	9	26
	28	22
	32	57
	33	38
	29	33
	20	33
	34	34
	19	27
	33	49
	36	51
	45	64
	34	51
	34	36
	7	59
	10	44
	11	48
	15	46
	19	39
	22	66
	32	58
	18	46
	21	56
	21	63
	15	90
	15	84
	5	79
	3	55
	8	48
	7	45
	7	48
		88
		90
Figure 8i:	PDGFRa+ cells per area
	Control	CARASAL
	31	36
	29	47
	31	34
	30	38
	18	42
	24	28
	33	30
	22	27
	21	49
	23	35
		41
		24
		20
		44
		29

## Sheet: Supplementary Figure 1
Supplementary Figure 1u and 1v: RT-PCR for Endothelin transcripts in WT SVZ and whole-brain at P7
		S = SVZ
		W = Whole brain

## Sheet: Supplementary Figure 2
Supplementary Figure 2n: %ET-1 of Area
	WT	ET-1 cKO
	32.16	4.97
	32.75	13.16
	27.34	2.75
	51.26	1.46
Supplementary Figure 2o: %Ednrb of Area
	WT	Ednrb cKO
	34.25	4.3
	31.61	5.08
	17.54	3.39
	19.03	2.05
		5.61

[truncated: 8 more sheets: Supplementary Figure 3, Supplementary Figure 4, Supplementary Figure 5, Supplementary Figure 6, Supplementary Figure 7, Supplementary Figure 8, Supplementary Figure 9, Supplementary Figure 10]
